# Supplementary material for: Transfusion-Related Cost and Time Burden Offsets in Patients with Myelofibrosis Treated with Momelotinib in the SIMPLIFY-1 and SIMPLIFY-2 Trials
Source: Cancers (Basel). 2024 Dec 5;16(23):4067. doi: 10.3390/cancers16234067 (PMC11640613; doi:10.3390/cancers16234067)
Supplement: Supplementary file 1 [file cancers-16-04067-s001.zip]

Archive with 1 entries (1 files):
- cancers-3290022-supplementary.pdf
